# Supplementary material for: Country-level fire perimeter datasets (2001–2021)
Source: Sci Data. 2022 Jul 30;9:458. doi: 10.1038/s41597-022-01572-3 (PMC9338977; doi:10.1038/s41597-022-01572-3)
Supplement: Supplementary file 1 — Table S1 (pdf) [file 41597_2022_1572_MOESM1_ESM.xlsx]

## Sheet: Sheet1
Table 1: Datasets and where to access them.
continent	country_name	countries_within	spatial	temporal	last_date	direct_download	doi_link
africa	benin		1	5	July_2021	https://scholar.colorado.edu/downloads/cr56n227b	https://scholar.colorado.edu/concern/datasets/z603qz58m
africa	burkina_faso		1	5	July_2021	https://scholar.colorado.edu/downloads/2514nm67f	https://scholar.colorado.edu/concern/datasets/9g54xj875
africa	burundi		1	2	July_2021	https://scholar.colorado.edu/downloads/n009w343s	https://scholar.colorado.edu/concern/datasets/3f462659h
africa	cameroon		1	2	July_2021	https://scholar.colorado.edu/downloads/s7526d67z	https://scholar.colorado.edu/concern/datasets/x920fz208
africa	chad		1	2	July_2021	https://scholar.colorado.edu/downloads/0r967484b	https://scholar.colorado.edu/concern/datasets/707958762
africa	djibouti		1	5	July_2021	https://scholar.colorado.edu/downloads/8s45qb115	https://scholar.colorado.edu/concern/datasets/1831cm01x
africa	equatorial_guinea		1	2	July_2021	https://scholar.colorado.edu/downloads/fj236326z	https://scholar.colorado.edu/concern/datasets/vx021g32b
africa	eritrea		1	5	July_2021	https://scholar.colorado.edu/downloads/z890rv39m	https://scholar.colorado.edu/concern/datasets/5m60qt182
africa	eswatini		1	2	July_2021	https://scholar.colorado.edu/downloads/2514nm68q	https://scholar.colorado.edu/concern/datasets/9w0324116
africa	ethiopia		1	5	July_2021	https://scholar.colorado.edu/downloads/q811kk89c	https://scholar.colorado.edu/concern/datasets/z316q2977
africa	gabon		1	5	July_2021	https://scholar.colorado.edu/downloads/zc77sr27b	https://scholar.colorado.edu/concern/datasets/2z10wr67h
africa	gambia		1	5	July_2021	https://scholar.colorado.edu/downloads/8w32r687j	https://scholar.colorado.edu/concern/datasets/pn89d7911
africa	ghana		1	5	July_2021	https://scholar.colorado.edu/downloads/1831cm026	https://scholar.colorado.edu/concern/datasets/2r36tz735
africa	guinea		1	5	July_2021	https://scholar.colorado.edu/downloads/2514nm665	https://scholar.colorado.edu/concern/datasets/05741s910
africa	guinea-bissau		1	5	July_2021	https://scholar.colorado.edu/downloads/cz30pv02s	https://scholar.colorado.edu/concern/datasets/nc580n858
africa	ivory_coast		1	5	July_2021	https://scholar.colorado.edu/downloads/vx021g312	https://scholar.colorado.edu/concern/datasets/vq27zp62f
africa	kenya		1	5	July_2021	https://scholar.colorado.edu/downloads/t435gf20p	https://scholar.colorado.edu/concern/datasets/1j92g871c
africa	lesotho		1	2	July_2021	https://scholar.colorado.edu/downloads/tb09j6916	https://scholar.colorado.edu/concern/datasets/cr56n229w
africa	liberia		1	5	July_2021	https://scholar.colorado.edu/downloads/qr46r208w	https://scholar.colorado.edu/concern/datasets/6h440t58k
africa	madagascar		1	5	July_2021	https://scholar.colorado.edu/downloads/8p58pf151	https://scholar.colorado.edu/concern/datasets/fb494955x
africa	malawi		1	2	July_2021	https://scholar.colorado.edu/downloads/bn9997897	https://scholar.colorado.edu/concern/datasets/5999n464m
africa	mali		1	5	July_2021	https://scholar.colorado.edu/downloads/fq977w14q	https://scholar.colorado.edu/concern/datasets/pr76f4544
africa	mauritania		1	5	July_2021	https://scholar.colorado.edu/downloads/3x816n96q	https://scholar.colorado.edu/concern/datasets/x059c864s
africa	morocco		1	5	July_2021	https://scholar.colorado.edu/downloads/2b88qd13v	https://scholar.colorado.edu/concern/datasets/td96k3751
africa	niger		1	5	July_2021	https://scholar.colorado.edu/downloads/j9602200j	https://scholar.colorado.edu/concern/datasets/m039k605q
africa	nigeria		1	5	July_2021	https://scholar.colorado.edu/downloads/5m60qt19b	https://scholar.colorado.edu/concern/datasets/cv43nx78p
africa	rwanda		1	2	July_2021	https://scholar.colorado.edu/downloads/v118rf599	https://scholar.colorado.edu/concern/datasets/st74cr782
africa	senegal		1	5	July_2021	https://scholar.colorado.edu/downloads/ms35t9847	https://scholar.colorado.edu/concern/datasets/tt44pp176
africa	sierra_leone		1	5	July_2021	https://scholar.colorado.edu/downloads/x920fz19h	https://scholar.colorado.edu/concern/datasets/5712m779r
africa	somalia		1	5	July_2021	https://scholar.colorado.edu/downloads/k930bz12t	https://scholar.colorado.edu/concern/datasets/xd07gt798
africa	somaliland		1	5	July_2021	https://scholar.colorado.edu/downloads/sx61dn53f	https://scholar.colorado.edu/concern/datasets/8c97kr53f
africa	south_africa		1	2	July_2021	https://scholar.colorado.edu/downloads/dz010r354	https://scholar.colorado.edu/concern/datasets/rf55z8833
africa	sudan		1	2	July_2021	https://scholar.colorado.edu/downloads/6d56zx83j	https://scholar.colorado.edu/concern/datasets/g158bj37v
africa	togo		1	5	July_2021	https://scholar.colorado.edu/downloads/6m311q568	https://scholar.colorado.edu/concern/datasets/fj236325p
africa	uganda		1	2	July_2021	https://scholar.colorado.edu/downloads/mp48sd93z	https://scholar.colorado.edu/concern/datasets/hh63sx004
africa	central_north_africa	libya algeria tunisia	1	5	July_2021	https://scholar.colorado.edu/downloads/2v23vv53x	https://scholar.colorado.edu/concern/datasets/8910jv77j
africa	angola		1	2	July_2021	https://scholar.colorado.edu/downloads/hx11xg33q	https://scholar.colorado.edu/concern/datasets/t435gf21z
africa	tanzania		1	2	July_2021	https://scholar.colorado.edu/downloads/n009w345b	https://scholar.colorado.edu/concern/datasets/7w62f947x
africa	mozambique		1	2	July_2021	https://scholar.colorado.edu/downloads/5q47rq01d	https://scholar.colorado.edu/concern/datasets/1n79h5504
africa	republic_of_the_congo		1	2	July_2021	https://scholar.colorado.edu/downloads/h702q758r	https://scholar.colorado.edu/concern/datasets/nk322f305
africa	botswana		1	2	July_2021	https://scholar.colorado.edu/downloads/00000121z	https://scholar.colorado.edu/concern/datasets/b8515p69g
africa	zimbabwe		1	2	July_2021	https://scholar.colorado.edu/downloads/mw22v653g	https://scholar.colorado.edu/concern/datasets/f7623d95c
africa	central_african_republic		1	2	July_2021	https://scholar.colorado.edu/downloads/hd76s125x	https://scholar.colorado.edu/concern/datasets/pv63g1576
africa	namibia		1	2	July_2021	https://scholar.colorado.edu/downloads/cc08hg68c	https://scholar.colorado.edu/concern/datasets/db78td244
africa	south_sudan		1	2	July_2021	https://scholar.colorado.edu/downloads/r781wh119	https://scholar.colorado.edu/concern/datasets/b2773w89g
africa	zambia		1	2	July_2021	https://scholar.colorado.edu/downloads/mg74qn35h	https://scholar.colorado.edu/concern/datasets/6108vc441
africa	democratic_republic_of_the_congo		1	2	July_2021	https://scholar.colorado.edu/downloads/z029p596q	https://scholar.colorado.edu/concern/datasets/5425kb88g
asia	bangladesh		1	5	July_2021	https://scholar.colorado.edu/downloads/8k71nj15h	https://scholar.colorado.edu/concern/datasets/d791sh33k
asia	bhutan		1	5	July_2021	https://scholar.colorado.edu/downloads/9593tw38f	https://scholar.colorado.edu/concern/datasets/n009w342h
asia	cambodia		1	2	July_2021	https://scholar.colorado.edu/downloads/9w032410x	https://scholar.colorado.edu/concern/datasets/1r66j239c
asia	china		1	5	July_2021	https://scholar.colorado.edu/downloads/2514nm64m	https://scholar.colorado.edu/concern/datasets/qz20st810
asia	india		1	5	July_2021	https://scholar.colorado.edu/downloads/6682x500d	https://scholar.colorado.edu/concern/datasets/ht24wk47t
asia	japan		1	5	July_2021	https://scholar.colorado.edu/downloads/rx913r22s	https://scholar.colorado.edu/concern/datasets/dz010r34v
asia	laos		1	2	July_2021	https://scholar.colorado.edu/downloads/5712m780h	https://scholar.colorado.edu/concern/datasets/bz60cx389
asia	mongolia		2	5	July_2021	https://scholar.colorado.edu/downloads/kh04dq776	https://scholar.colorado.edu/concern/datasets/4x51hk21h
asia	myanmar		1	5	July_2021	https://scholar.colorado.edu/downloads/zk51vj05s	https://scholar.colorado.edu/concern/datasets/pk02cb86p
asia	nepal		1	5	July_2021	https://scholar.colorado.edu/downloads/rn3012794	https://scholar.colorado.edu/concern/datasets/mk61rj10w
asia	north_korea		1	5	July_2021	https://scholar.colorado.edu/downloads/jm214q383	https://scholar.colorado.edu/concern/datasets/3j333327g
asia	south_korea		1	5	July_2021	https://scholar.colorado.edu/downloads/m326m276q	https://scholar.colorado.edu/concern/datasets/pg15bg177
asia	sri_lanka		1	5	July_2021	https://scholar.colorado.edu/downloads/6w924d26h	https://scholar.colorado.edu/concern/datasets/9z9030982
asia	taiwan		1	2	July_2021	https://scholar.colorado.edu/downloads/5t34sk61w	https://scholar.colorado.edu/concern/datasets/df65v9276
asia	thailand		1	2	July_2021	https://scholar.colorado.edu/downloads/6h440t59v	https://scholar.colorado.edu/concern/datasets/xs55md39h
asia	vietnam		1	2	July_2021	https://scholar.colorado.edu/downloads/gh93h072p	https://scholar.colorado.edu/concern/datasets/h702q7566
asia	central_asia	turkmenistan kazakhstan uzbekistan kyrgyzstan tajikistan afghanistan pakistan	1	5	July_2021	https://scholar.colorado.edu/downloads/v692t7398	https://scholar.colorado.edu/concern/datasets/47429b07v
asia	middle_east	saudi_arabia qatar oman yemen united_arab_emirates iraq jordan syria israel palestine lebanon egypt iran	1	5	July_2021	https://scholar.colorado.edu/downloads/xd07gt780	https://scholar.colorado.edu/concern/datasets/5d86p139h
asia	caucasus	armenia azerbaijan georgia	1	5	July_2021	https://scholar.colorado.edu/downloads/736666048	https://scholar.colorado.edu/concern/datasets/gf06g385j
asia	russia		1	5	July_2021	https://scholar.colorado.edu/downloads/nk322f26k	https://scholar.colorado.edu/concern/datasets/q811kk87t
australia	australia_nsw_capital		1	5	July_2021	https://scholar.colorado.edu/downloads/ff365645x	https://scholar.colorado.edu/concern/datasets/37720d85c
australia	australia_queensland		1	5	July_2021	https://scholar.colorado.edu/downloads/3197xn07k	https://scholar.colorado.edu/concern/datasets/cr56n230n
australia	australia_south_australia		1	5	July_2021	https://scholar.colorado.edu/downloads/6969z2105	https://scholar.colorado.edu/concern/datasets/fn107015p
australia	australia_tasmania		1	5	July_2021	https://scholar.colorado.edu/downloads/qr46r2095	https://scholar.colorado.edu/concern/datasets/c534fq19w
australia	australia_victoria		1	5	July_2021	https://scholar.colorado.edu/downloads/xk81jm66n	https://scholar.colorado.edu/concern/datasets/2r36tz74f
australia	western_australia		1	2	July_2021	https://scholar.colorado.edu/downloads/ff3656466	https://scholar.colorado.edu/concern/datasets/k35695559
australia	northern_territory		1	2	July_2021	https://scholar.colorado.edu/downloads/ks65hd47f	https://scholar.colorado.edu/concern/datasets/bn9997900
europe	greece		1	5	July_2021	https://scholar.colorado.edu/downloads/2j62s5932	https://scholar.colorado.edu/concern/datasets/bc386k355
europe	italy		1	5	July_2021	https://scholar.colorado.edu/downloads/vd66w111b	https://scholar.colorado.edu/concern/datasets/v979v416g
europe	central_south_europe	estonia latvia lithuania belarus ukraine kosovo czech_republic slovakia croatia hungary romania bulgaria montenegro bosnia_and_herzegovina turkey moldova serbia albania slovenia republic_of_macedonia	1	5	July_2021	https://scholar.colorado.edu/downloads/jh343t504	https://scholar.colorado.edu/concern/datasets/7h149r07z
europe	northern_europe	iceland sweden norway denmark finland	1	5	July_2021	https://scholar.colorado.edu/downloads/t435gf18n	https://scholar.colorado.edu/concern/datasets/sb397945f
europe	spain_portugal	spain portugal	1	5	July_2021	https://scholar.colorado.edu/downloads/m039k6035	https://scholar.colorado.edu/concern/datasets/gb19f7006
europe	uk_ireland	united_kingdom ireland	1	5	July_2021	https://scholar.colorado.edu/downloads/t722hb17m	https://scholar.colorado.edu/concern/datasets/pc289k33c
europe	western_europe	france germany poland switzerland belgium netherlands luxembourg austria	1	5	July_2021	https://scholar.colorado.edu/downloads/0p096805p	https://scholar.colorado.edu/concern/datasets/v692t736f
europe	finland		1	5	Dec_2021		https://scholar.colorado.edu/concern/datasets/6395w836j
north_america	canada		1	5	July_2021	https://scholar.colorado.edu/downloads/z029p5945	https://scholar.colorado.edu/concern/datasets/gf06g388c
north_america	conus_ak		5	11	May_2021	https://scholar.colorado.edu/downloads/h702q749s	https://scholar.colorado.edu/concern/datasets/d504rm74m
north_america	hawaii		1	5	July_2021	https://scholar.colorado.edu/downloads/9g54xj85m	https://scholar.colorado.edu/concern/datasets/7h149r06p
north_america	central_america	mexico belize guatemala honduras el_salvador nicaragua costa_rica panama	1	5	July_2021	https://scholar.colorado.edu/downloads/qr46r204s	https://scholar.colorado.edu/concern/datasets/vd66w1102
north_america	US_canada	united_states_of_america canada	5	11	July_2021	https://scholar.colorado.edu/downloads/6h440t51n	https://scholar.colorado.edu/concern/datasets/8336h304x
north_america	caribbean	barbados bahamas cayman_islands cuba dominican_republic haiti jamaica montserrat puerto_rico saint_kitts_and_nevis trinidad_and_tobago british_virgin_islands guadeloupe saint_barthelemy	1	5	July_2021	https://scholar.colorado.edu/downloads/wd375x51x	https://scholar.colorado.edu/concern/datasets/x633f230f
oceania	brunei		1	5	July_2021	https://scholar.colorado.edu/downloads/gh93h071d	https://scholar.colorado.edu/concern/datasets/mp48sd92p
oceania	east_timor		1	5	July_2021	https://scholar.colorado.edu/downloads/rf55z882t	https://scholar.colorado.edu/concern/datasets/j098zc184
oceania	indonesia		1	5	July_2021	https://scholar.colorado.edu/downloads/j098zc19d	https://scholar.colorado.edu/concern/datasets/p2676w918
oceania	malaysia		1	5	July_2021	https://scholar.colorado.edu/downloads/cr56n228m	https://scholar.colorado.edu/concern/datasets/fq977w13f
oceania	new_zealand		1	5	July_2021	https://scholar.colorado.edu/downloads/5m60qt203	https://scholar.colorado.edu/concern/datasets/9g54xj88f
oceania	papua_new_guinea		1	5	July_2021	https://scholar.colorado.edu/downloads/5t34sk625	https://scholar.colorado.edu/concern/datasets/3r074w183
oceania	philippines		1	5	July_2021	https://scholar.colorado.edu/downloads/8p58pf17k	https://scholar.colorado.edu/concern/datasets/7d278v06f
south_america	argentina		1	5	July_2021	https://scholar.colorado.edu/downloads/05741s88p	https://scholar.colorado.edu/concern/datasets/5t34sk58k
south_america	bolivia		1	5	July_2021	https://scholar.colorado.edu/downloads/nc580n82f	https://scholar.colorado.edu/concern/datasets/b2773w83t
south_america	brazil		1	5	July_2021	https://scholar.colorado.edu/downloads/12579t32f	https://scholar.colorado.edu/concern/datasets/05741s90q
south_america	chile		1	5	July_2021	https://scholar.colorado.edu/downloads/n583xw122	https://scholar.colorado.edu/concern/datasets/qr46r2052
south_america	colombia		1	5	July_2021	https://scholar.colorado.edu/downloads/wm117q262	https://scholar.colorado.edu/concern/datasets/mp48sd91d
south_america	ecuador		1	5	July_2021	https://scholar.colorado.edu/downloads/pz50gx179	https://scholar.colorado.edu/concern/datasets/pc289k34n
south_america	paraguay		1	5	July_2021	https://scholar.colorado.edu/downloads/d791sh329	https://scholar.colorado.edu/concern/datasets/rb68xd05p
south_america	peru		1	5	July_2021	https://scholar.colorado.edu/downloads/2r36tz75q	https://scholar.colorado.edu/concern/datasets/x346d5616
south_america	uruguay		1	5	July_2021	https://scholar.colorado.edu/downloads/bc386k34w	https://scholar.colorado.edu/concern/datasets/q524jq130
south_america	venezuela		1	5	July_2021	https://scholar.colorado.edu/downloads/3197xn04r	https://scholar.colorado.edu/concern/datasets/7m01bm95m
south_america	northern_south_america	suriname french_guiana guyana	1	5	July_2021	https://scholar.colorado.edu/downloads/6395w830w	https://scholar.colorado.edu/concern/datasets/qv33rx839
